# Supplementary material for: Overall survival of triple negative breast cancer in French Caribbean women
Source: PLoS One. 2022 Aug 24;17(8):e0271966. doi: 10.1371/journal.pone.0271966 (PMC9401158; doi:10.1371/journal.pone.0271966)
Supplement: S1 Data — (ZIP) [file pone.0271966.s001.zip]

Archive with 4 entries (4 files):
- char.pdf
- survie_global.pdf
- survie_recept.pdf
- survie_recept_stade.pdf
